# Supplementary material for: Evaluation of the Immune Response Afforded by Combined Immunization with Orf Virus DNA and Subunit Vaccine in Mice
Source: Vaccines (Basel). 2022 Sep 8;10(9):1499. doi: 10.3390/vaccines10091499 (PMC9504141; doi:10.3390/vaccines10091499)
Supplement: Supplementary file 1 [file vaccines-10-01499-s001.zip]

Archive with 1 entries (1 files):
- vaccines-1855868-supplementary.pdf
